# Supplementary material for: Incidental Detection of a Chromosomal Aberration by Array-CGH in an Early Prenatal Diagnosis for Monogenic Disease on Coelomic Fluid
Source: Life (Basel). 2022 Dec 21;13(1):20. doi: 10.3390/life13010020 (PMC9863495; doi:10.3390/life13010020)
Supplement: Supplementary file 1 [file life-13-00020-s001.zip]

Archive with 4 entries (4 files):
- Supplementary figure S1.pdf
- Supplementary figure S2.pdf
- Supplementary figure S3.pdf
- Supplementary video S4.mp4
